# Supplementary material for: SNPs Sets in Codifying Genes for Xenobiotics-Processing Enzymes Are Associated with COPD Secondary to Biomass-Burning Smoke
Source: Curr Issues Mol Biol. 2023 Jan 17;45(2):799–819. doi: 10.3390/cimb45020053 (PMC9954820; doi:10.3390/cimb45020053)
Supplement: Supplementary file 1 [file cimb-45-00053-s001.zip]

Archive with 1 entries (1 files):
- cimb-2119150-supplementary.pdf
